# Supplementary material for: Mediating Effects of Self-Efficacy, Benefits and Barriers on the Association between Peer and Parental Factors and Physical Activity among Adolescent Girls with a Lower Educational Level
Source: PLoS One. 2016 Jun 16;11(6):e0157216. doi: 10.1371/journal.pone.0157216 (PMC4911140; doi:10.1371/journal.pone.0157216)
Supplement: S2 File — (XLSX) [file pone.0157216.s002.xlsx]

## Sheet: Database
ID	SCHOOL	CST	D1vraag3	education	D1vraag4	D1vraag5	D1vraag6	D1q7	D2vraag1A	D2vraag1B	D2vraag2	D2vraag3	D2vraag4	D2vraag5	D2vraag6a	D2vraag6b	D2vraag6c	D2vraag6d	D2vraag6e	D2vraag6f	D2vraag6g	D2vraag6h	D2vraag7	D2vraag8a	D2vraag8b	D2vraag8c	D2vraag8d	D2vraag8e	D2vraag8f	D2vraag8g	D2vraag8h	D2vraag9	D2vraag10	D2vraag11	D2vraag12	D2vraag13	D2vraag14	D2vraag15	D2vraag16	D2vraag17SPORT1	D2vraag17S1	D2vraag17S1A	D2vraag17S1B	D2vraag17S1C	D2vraag17S1D	D2vraag17SPORT2	D2vraag17S2	D2vraag17S2A	D2vraag17S2B
21103	2	1	keuken	3	09/22/2014	1996	12	2	3	40	999	1	1	2	0	0	0	0	0	0	0			0	0	0	0	0	0	0			2	1	3	1	2			1
21112	2	1	thuishelpers	3	09/22/2014	1996	9	2	3	10	0	4	1	2	0	0	0	0	0	0	0			0	0	0	0	0	0	0			3	1	1	1	2			1
10118	1	1	voeding-verzoeging	2	09/05/2014	1998	5	2	3	40	100	1	1	2	0	0	0	0	0	0	0			0	0	0	0	0	0	0			1	1	1	1	2			1
40312	4	1	bio estetiek	1	10/08/2014	1999	10	2	3	35	100	2	1	1	0	0	0	1	0	0	0		2	0	0	0	0	0	0	0			1	1	1	1	2			1
40202	4	1	Creatie en mode	1	02/10/2014	1999	12	2	3	9	100	1	1	1	0	1	0	0	1	0	0		2										999	999	999	999	999	999	999	999	999	999	999	999	999	999	999	999	999
60166	6	1	Office en retail BSO	2	16/10/2014	1999	4	2	3	20	100	2	1	1	0	1	0	0	0	0	0												1	1	1	1	1			1
30504	3	1	Haartooi	2	10/10/2014	1999	11	2	3	20	100	1	1	2																			999	999	999	999	999			999
30704	3	1	Haartooi	2	10/10/2014	1998	8	2	3	30	100	1	1	2																			999	999	999	999	999			999
30705	3	1	Haartooi	2	10/10/2014	1998	8	2	3	25	100	1	1	2																			999	999	999	999	999			999
30201	3	1	Bio-esthetiek	1	6/10/2014	1998	3	2	3	30	100	1	1	1	0	1	0	0	0	1	0		2										1	1	1	1	1			1
10120	1	1	verzorging	2	09/05/2014	1999	7	2	3	15	100	2	1	2	0	0	0	0	0	0	0			0	0	0	0	0	0	0			1	1	2	1	1	3	2	1
60157	6	1	Handel	1	16/10/2014	1999	9	2	2	15	100	2	1	1	1	1	0	0	0	0	0		2										1	1	2	1	1			1
30104	3	1	Haartooi	2	6/10/2014	1997	7	2	3	35	100	1	1	2																			1	1	3	1	1			1
10121	1	1	voeding-verzorging	2	09/05/2014	1998	10	2	3	18	100	2	3	2	0	0	0	0	0	0	0			0	0	0	0	0	0	0			2	1	2	1	2			1
30302	3	1	Bio-esthetiek	1	6/10/2014	1998	9	2	3	50	100	1	1	1	0	0	0	0	0	1	0		2										2	1	2	2	1			1
22105	2	1	keukenmedewerker	3	09/22/2014	1996	2	2	3	15	0	1	3	2	0	0	0	0	0	0	0			0	0	0	0	0	0	0			2	2	4	3	1	2	2	1
40210	4	1	Creatie en mode	1	02/10/2014	1998	11	2	3	25	100	1	1	1	0	0	0	1	0	0	0		2										2	2	2	2	2	3	3	1
60131	6	1	Handel en talen	1	16/10/2014	1999	6	2	3	20	100	1	1	2																			2	2	2	2	2	1	2	2	Tennis	2	2	1	999	1
21107	2	1	verkoop	3	09/22/2015	1999	3	2	3	120	0	1	1	2	0	0	0	0	0	0	0			0	0	0	0	0	0	0			2	1	8	1	1	5	5	1
21120	2	1	keuekemedewerker	3	09/26/2014	1995	3	2	3	90	0	1	1	2	0	0	0	0	0	0	0			0	0	0	0	0	0	0			3	1	4	3	2			1
40311	4	1	bio-esthetiek	1	10/08/2014	1998	5	2	3	20	100	2	1	2	0	0	0	0	0	0	0			0	0	0	0	0	0	0			2	1	4	1	1	2	2	1
30709	3	1	Haartooi	2	10/10/2014	1998	2	2	3	30	100	1	1	2																			2	1	4	1	1			1
50101	5	1	Sociale technische wetenschappen	1	02/10/2014	1999	10	2	3	15	100	1	1	1	0	1	0	0	1	0	0		2										2	1	1	1	1			2	Dansen	1	2	2	60	1
30405	3	1	Haartooi	2	6/10/2014	1999	7	2	3	55	100	1	1	1	0	0	0	0	0	1	0		1	0	0	0	0	0	1	0		1	3	1	2	1	2	3	4	2	Batminton	2	2	1	120	1
22102	2	1	keuken	3	09/22/2014	1996	10	2	2	30	0	1	1	2	0	0	0	0	0	0	0			0	0	0	0	0	0	0			4	1	4	1	2			1
50111	5	1	Sociale technische wetenschappen	1	02/10/2014	1999	5	2	3	10	100	1	1	1	0	1	0	0	1	0	0		2	0	0	0	0	0	0	0			2	1	2	1	1			2	Dansen	1	2	2	60	1
30701	3	1	Haartooi	2	10/10/2014	1998	10	2	3	30	100	2	1	1	0	1	0	0	0	0	0		2										2	1	2	1	1			2	Dans	1	2	2	60	1
50105	5	1	Sociale technische wetenschappen	1	02/10/2014	1998	8	2	3	10	100	2	1	1	0	1	0	0	1	0	0		2	0	0	0	0	0	0	0			1	2	1	1	2	3	3	2	Dans	1	2	2	75	1
30307	3	1	Bio-esthetiek	1	6/10/2014	1998	3	2	3	83	100	1	1	2																			3	2	1	1	1			1
30407	3	1	Haartooi	2	6/10/2014	1999	12	2	3	40	100	1	1	2																			3	1	3	1	2			1
60143	6	1	Handel - Talen	1	16/10/2014	1999	12	2	1	10	100	1	1	2																			1	1	2	1	1			1
30107	3	1	Haartooi	2	6/10/2014	1998	6	2	3	45	100	1	1	2																			2	2	4	2	2	3	4	1
30106	3	1	Haartooi	2	6/10/2014	1999	5	2	3	30	100	1	1	2																			3	2	2	1	2	3	2	1
60177	6	1	Office en retail BSO	2	16/10/2014	1999	10	2	1	5e-10	100	1	3	1	1	0	0	1	0	0	0		2										2	3	1	2	2	2	1	1
60118	6	1	Handel	1	16/10/2014	1999	5	2	3	20	100	1	1	1	0	1	0	0	0	0	0		2										2	1	3	1	1			2	Dansen	1	2	2	60	1
10125	1	1	veding verzorging	2	09/05/2014	1997	8	2	3	25	100	1	3	2	0	0	0	0	0	0	0			0	0	0	0	0	0	0			3	1	4	1	2			1
30609	3	1	Haartooi	2	10/10/2014	1998	9	2	3	30	100	1	1	2																			3	1	4	1	1			1
30309	3	1	Bio-esthetiek	1	6/10/2014	1999	3	2	3	30	100	1	1	2																			3	999	4	1	1			1
10116	1	1	voeding verzorging	2	09/05/2014	1998	2	2	3	35	100	1	1	2	0	0	0	0	0	0	0			0	0	0	0	0	0	0			4	1	2	1	2			1
50109	5	1	Sociale technische wetenschappen	1	02/10/2014	1999	7	2	3	30	100	1	1	1	0	1	0	0	1	0	0		2	0	0	0	0	0	0	0			2	1	2	4	1			2	Dans	1	2	2	60	1
50110	5	1	Sociale technische wetenschappen	1	02/10/2014	1998	1	2	3	30	100	1	1	1	0	1	0	0	0	0	0		2										2	1	4	2	1			2	Zwemmen	2	2	2	60	1
30110	3	1	Haartooi	2	6/10/2014	1998	4	2	3	30	100	1	1	2																			3	1	2	1	2	5	6	2	Tennis	1	2	2	60	1
30311	3	1	Bio-esthetiek	1	6/10/2014	1998	2	2	3	60	100	1	1	2																			3	3	1	1	1			1
40214	4	1	Creatie en mode	1	02/10/2014	1997	3	2	3	20	100	1	1	1	0	0	0	1	0	0	0		1	999	999	999	999	999	999	999		6	2	1	2	1	1			1
60175	6	1	Office en retail BSO	2	16/10/2014	1998	9	2	3	10	100	1	1	1	0	1	0	0	1	1	0		2										2	1	8	1	1			1
30809	3	1	Haartooi	2	10/10/2014	1998	3	2	3	15	100	1	1	2																			2	1	8	1	2	3	4	1
30310	3	1	Bio-esthetiek	1	6/10/2014	1998	5	2	3	60	100	1	1	2																			4	1	3	1	1			1
40106	4	1	Techniek-wetenschappen	1	02/10/2014	1999	5	2	3	25	100	2	1	1	1	1	0	1	0	0	0		2										2	2	1	4	1			2	Dansen	1	2	2	60	2	KLJ	1	2
40207	4	1	Creatie en mode	1	02/10/2014	1999	7	2	3	25	100	1	1	1	0	1	0	1	0	0	0		2										4	2	2	1	1			1
30507	3	1	Haartooi	2	10/10/2014	1997	12	2	3	40	100	1	1	2																			3	2	4	2	2	3	4	2	Lopen	2	2	1	40	1
30611	3	1	Haartooi	2	10/10/2014	1998	2	2	3	120	100	1	1	2																			3	3	2	2	1			1
60156	6	1	Handel, Ondernemen, IT	1	16/10/2014	1999	8	2	3	30	100	2	1	1	0	1	0	0	0	0	0		2										4	1	4	1	1			1
30601	3	1	Haartooi	2	10/10/2014	1997	6	2	3	50	100	1	1	1	0	0	0	0	0	0	1	Tijdens les 1x5maand	2										3	1	4	4	2	5	4	1
30708	3	1	Haartooi	2	10/10/2014	1997	11	2	3	20	100	1	1	2																			4	1	4	1	2	2	4	2	Paardrijden	2	2	1	999	1
30101	3	1	Haartooi	2	6/10/2014	1999	4	2	3	30	100	3	1	2																			4	1	4	1	1			2	Lopen	2	2	2	999	1
30403	3	1	Haartooi	2	6/10/2014	1999	3	2	3	30	100	1	1	2																			4	1	4	1	1			1
30409	3	1	Haartooi	2	6/10/2014	1998	1	2	3	25	100	1	1	2																			3	2	2	2	1			2	Buikspieroefeningen	999	999	999	999	2	Joggen	2	2
40208	4	1	Creatie en mode	1	02/10/2014	1999	8	2	3	25	100	2	1	1	0	1	0	1	0	0	0		2										3	1	7	2	2	2	2	1
40213	4	1	Creatie en mode	1	02/10/2014	1998	11	2	3	50	100	1	1	1	0	0	0	1	0	0	0		2										4	1	5	1	1			1
30607	3	1	Haartooi	2	10/10/2014	1998	2	2	3	30	100	2	1	2																			4	1	5	1	1			1
40204	4	1	Creatie en mode	1	02/10/2014	1999	3	2	3	80	100	2	1	1	0	1	0	0	0	0	0		2										3	2	4	4	2	3	2	1
21115	2	1	Administratie medewerker	3	09/26/2014	1997	2	2	3	40	0	1	1	2	0	0	0	0	0	0	0			0	0	0	0	0	0	0			5	1	7	1	2			1
40302	4	1	Esthetiek	1	10/08/2014	1999	9	2	3	25	100	2	1	1	0	0	0	1	0	0	0		2	0	0	0	0	0	0	0			4	1	4	3	1	2	2	1
50104	5	1	Sociale technische wetenschappen	1	02/10/2014	1999	2	2	3	40	100	1	1	1	0	1	0	0	1	1	0		2										3	1	8	1	1			1
60132	6	1	Handel (onderneming en IT)	1	16/10/2014	1999	11	2	3	20	100	2	1	2																			3	1	8	999	1			1
30608	3	1	Haartooi	2	10/10/2014	1998	4	2	3	15	100	1	1	2																			3	1	5	1	1			2	Lopen	2	2	3	60	1
21108	2	1	keuken	3	09/09/2014	1997	4	2	3	30	0	3	1	2	0	0	0	0	0	0	0			0	0	0	0	0	0	0			4	4	3	2	2			1
30602	3	1	Haartooi	2	10/10/2014	1999	6	2	3	60	100	1	1	2																			3	3	3	3	1			1
21117	2	1	logistiek	3	09/26/2014	1996	2	2	3	60	0	1	3	2	0	0	0	0	0	0	0			0	0	0	0	0	0	0			1	1	1	1	2			2	fitness	1	2	4	300	1
40301	4	1	bio-estethiek	1	10/08/2014	9300	11	2	2	15	100	2	1	1	0	0	0	1	0	0	0		2	0	0	0	0	0	0	0			2	3	1	1	1	3	3	2	squachen	2	2	3	120	2	fietsen	2	2
40306	4	1	Estethiek	1	10/08/2014	1998	9	2	2	20	100	1	1	1	0	0	0	1	0	0	0		2	0	0	0	0	0	0	0			5	1	4	1	1	2	3	1
60169	6	1	Handel	1	16/10/2014	1999	5	2	3	30	100	2	1	1	0	1	0	0	0	0	0		2										3	1	3	1	1			2	Paardrijden	1	2	3	120	1
21109	2	1	Keukenmedewerker	3	09/22/2014	1994	12	2	3	15	0	2	3	2	0	0	0	0	0	0	0			0	0	0	0	0	0	0			4	1	5	1	1	5	5	2	Fitness	2	2	2	120	1
60111	6	1	Handel - Talen	1	16/10/2014	1997	11	2	2	15	100	2	1	1	0	1	0	0	0	0	0		2										4	1	7	1	1			1
30406	3	1	Haartooi	2	6/10/2014	1998	11	2	3	60	100	1	1	1	1	0	0	0	0	0	0		2										3	2	2	2	1			2	Dansen	1	2	3	120	1
60110	6	1	Handel - Talen	1	16/10/2014	1999	2	2	3	17	100	2	1	1	0	1	0	0	0	0	0		2										2	1	2	1	1			2	Boogschieten	1	1	2	120	2	Karaté	1	2
30606	3	1	Haartooi	2	10/10/2014	1998	2	2	3	55	100	1	1	2																			5	1	5	1	1			1
40410	4	1	Bio-esthetiek	1	10/13/2014	1999	6	2	3	34	100	3	1	1	0	1	0	0	0	0	0		2	0	0	0	0	0	0	0			2	2	2	2	1	3	2	2	fitness	1	2	3	180	1
21118	2	1	diploma	3	09/26/2014	1994	4	2	3	60	0	3	2	2	0	0	0	0	0	0	0			0	0	0	0	0	0	0			6	1	7	1	2			2	dansen	1	2	1	0	1
60104	6	1	Ondernemingen en communicatie	1	16/10/2014	1999	8	2	3	10	100	2	1	2																			4	999	8	2	1			1
30610	3	1	Haartooi	2	10/10/2014	1997	9	2	3	40	100	1	1	1	0	0	0	1	0	0	0		2										2	1	1	1	1			2	Tekwondo	2	2	3	240	1
21101	2	1	keukenmedewerker	3	09/22/2014	999	4	2	3	40	999	1	1	2	0	0	0	0	0	0	0			0	0	0	0	0	0	0			6	2	6	2	1	2	3	1
40209	4	1	Creatie en mode	1	02/10/2014	1998	12	2	3	25	100	2	1	1	1	0	0	0	0	0	0		2										3	3	3	3	2	2	2	2	Dansen	1	2	2	60	1
40212	4	1	Creatie en mode	1	02/10/2014	1998	8	2	3	30	100	2	1	1	0	0	0	1	0	0	0		2										3	1	4	1	2	2	3	2	Dansen	1	2	3	150	1
40309	4	1	esthetiek	1	10/08/2014	1998	10	2	3	60	100	2	1	2	0	0	0	0	0	0	0			0	0	0	0	0	0	0			4	3	4	3	1	3	3	1
30301	3	1	Bio-esthetiek	1	6/10/2014	1997	2	2	3	50	100	1	1	1	0	1	0	0	0	1	0		2										3	4	4	3	2	3	3	1
60141	6	1	Ondernemen en Communicatie	1	16/10/2014	1997	10	2	2	5	100	2	1	1	0	1	0	0	0	0	0		2										5	1	7	1	1			1
30605	3	1	Haartooi	2	10/10/2014	1999	1	2	3	30	100	1	1	2																			3	3	3	4	1			2	Dansen	2	2	6	60
30802	3	1	Haartooi	2	10/10/2014	1997	11	2	3	30	100	1	1	2																			5	3	3	2	2	2	3	1
30304	3	1	Bio-esthetiek	1	6/10/2014	1997	12	2	3	10	100	1	1	2																			3	2	1	2	1			2	Dansen	1	2	2	180	2	Fitness	1	2
50108	5	1	Sociale technische wetenschappen	1	02/10/2014	1998	12	2	3	45	100	2	2	1	0	1	0	0	1	0	0		2	0	0	0	0	0	0	0			4	3	5	3	2	3	3	1
60149	6	1	Ondernemen en Communicatie	1	16/10/2014	1999	1	2	1	8	100	1	1	1	0	1	0	1	0	1	0		2										2	3	5	4	1	2	2	2	Fitness	2	2	1	90	1
30408	3	1	Haartooi	2	6/10/2014	1997	1	2	2	30	100	1	1	1	0	0	0	1	0	0	0		2										4	3	4	4	2	4	3	1
21119	2	1	keuken	3	09/26/2014	1997	3	2	3	60	0	1	3	2	0	0	0	0	0	0	0			0	0	0	0	0	0	0			7	1	7	1	2			1
30603	3	1	Haartooi	2	10/10/2014	1999	12	2	3	30	100	1	1	2																			5	1	8	1	2	2	3	1
22103	2	1	keukenmederwerker	3	09/22/2014	1998	8	2	3	25	0	1	3	2	0	0	0	0	0	0	0			0	0	0	0	0	0	0			6	2	8	2	1	2	1	2	folk dans	2	2	1	50	1
40401	4	1	Bio-estethiek	1	10/13/2014	1998	8	2	3	40	100	2	1	1	0	1	0	0	0	0	0		2	0	0	0	0	0	0	0			3	1	3	3	1	3	3	2	fitness	1	2	3	180	1
60165	6	1	Office en retail BSO	2	16/10/2014	1999	4	2	2	10	100	1	2	1	0	1	0	0	1	0	0		2										6	1	6	1	1			1
60171	6	1	Handel	1	16/10/2014	1999	6	2	3	40	100	1	1	1	0	1	0	1	1	1	0		2										2	3	3	2	1			2	Dansen	1	1	2	180	1
10128	1	1	voeding verzorging	2	09/05/2014	1997	12	2	3	20	100	3	3	2	0	0	0	0	0	0	0			0	0	0	0	0	0	0			3	5	2	5	1	2	3	1
40402	4	1	estethiek	1	10/13/2014	1999	10	2	3	30	100	2	1	1	0	1	0	1	0	0	0		2	0	0	0	0	0	0	0			1	1	6	1	1	2	3	2	dansen	1	2	4	240	1
50102	5	1	Sociale technische wetenschappen	1	02/10/2014	1999	1	2	3	20	100	1	1	1	0	1	0	0	1	0	0		2										4	2	3	3	1			2	Dansen	1	2	2	60	2	Paardrijden	1	1
40103	4	1	Techniek-wetenschappen	1	02/10/2014	999	12	2	3	10	100	2	1	2																			1	1	1	1	1			2	Zwemmen	1	1	4	330	1
30612	3	1	Haartooi	2	10/10/2014	1997	10	2	3	75	100	1	1	2																			3	3	3	3	1			2	Paardrijden	2	2	3	120	1
30103	3	1	Haartooi	2	6/10/2014	1998	1	2	3	40	100	1	1	1	0	1	0	0	1	0	0		2										5	2	8	1	2	1	2	1
30208	3	1	Bio-esthetiek	1	6/10/2014	1998	2	2	3	1	100	2	1	2																			8	1	2	1	1			2	Paardrijden	2	2	1	210	1
60120	6	1	Handel	1	16/10/2014	1999	1	2	3	30	100	2	1	1	0	1	0	0	0	1	0		2										4	3	5	2	2	2	3	2	Paardrijden	1	2	2	60	2	Wandelen	2	3
30306	3	1	Bio-esthetiek	1	6/10/2014	1998	12	2	3	50	100	1	1	2																			2	4	8	1	1			2	Paardrijden	1	2	2	60	1
30509	3	1	Haartooi	2	10/10/2014	1997	8	2	3	20	100	3	1	2																			6	1	8	1	1			1
30804	3	1	Haartooi	2	10/10/2014	1999	8	2	3	35	100	1	1	2																			8	1	3	1	1			1
30811	3	1	Haartooi	2	10/10/2014	1999	11	2	3	70	100	1	1	2																			4	2	5	3	1			2	Dansen	1	2	2	105	1
40201	4	1	Creatie en mode	1	02/10/2014	1999	9	2	3	45	100	1	1	1	0	0	0	1	0	0	0		2										4	3	6	2	1			2	Lopen	2	2	2	60	2	Squachen	2	1
10124	1	1	voeding verzorging	2	09/05/2014	1998	10	2	3	20	100	2	3	2	0	0	0	0	0	0	0			0	0	0	0	0	0	0			8	1	4	1	2			1
21113	2	1	Administratieve medewerker	3	09/22/2014	1997	11	2	3	120	0	1	3	2	0	0	0	0	0	0	0			0	0	0	0	0	0	0			8	1	8	1	1	5	6	1
21110	2	1	thuishulp	3	09/22/2014	1998	3	2	3	40	0	1	3	2	0	0	0	0	0	0	0			0	0	0	0	0	0	0			8	1	8	1	1	6	7	1
10115	1	1	verzorging	2	09/05/2014	1998	9	2	1	25	100	2	3	2	0	0	0	0	0	0	0			0	0	0	0	0	0	0			2	3	3	1	1	3	1	1
30810	3	1	Haartooi	2	10/10/2014	1997	3	2	3	50	100	1	1	2																			5	4	5	2	2	5	5	1
60162	6	1	Office en retail BSO	2	16/10/2014	1997	12	2	3	30	100	2	2	1	0	1	0	0	0	0	0		2										2	1	1	1	2			2	Batminton	1	1	4	360	1
40313	4	1	bio estetiek	1	10/08/2014	1998	6	2	3	30	100	2	1	1	0	0	0	0	0	1	0		2	0	0	0	0	0	0	0			5	3	6	4	2			2	lopen, fietsen en stappen	2	2	2	90	1
60173	6	1	Handel	1	16/10/2014	1999	10	2	1	5	100	1	1	2																			3	2	4	2	1			2	Dansen	1	2	3	120	2	Paardrijden	1	2
60119	6	1	Handel	1	16/10/2014	1999	2	2	1	7	100	1	1	1	0	1	0	0	0	1	0		2										1	1	7	3	1			2	Turnen	1	1	3	180	1
30702	3	1	Haartooi	2	10/10/2014	1998	12	2	3	40	100	1	1	1	0	0	0	0	0	1	0		999	0	0	0	0	0	1	0		999	3	4	2	1	1			2	Fitness	1	2	4	180	1
30312	3	1	Bio-esthetiek	1	6/10/2014	1998	11	2	3	60	100	1	1	2																			3	2	1	4	2	2	3	2	Paardrijden	1	2	2	60	2	Batminton	1	1
40411	4	1	Bio-esthetiek	1	10/13/2014	1998	7	2	3	7	100	3	1	1	0	0	0	1	1	0	0		2	0	0	0	0	0	0	0			8	1	5	1	1	4	5	1
30303	3	1	Bio-esthetiek	1	6/10/2014	1998	7	2	3	15	100	1	1	0	1	0	0	0	0	0	0		2										8	1	1	5	2	1	1	1
30404	3	1	Haartooi	2	6/10/2014	1998	1	2	3	30	100	3	1	2																			4	1	6	1	1			2	Folksdans	1	1	2	180	1
40206	4	1	Creatie en mode	1	02/10/2014	1999	1	2	3	15	100	3	3	1	1	1	0	0	0	0	0		2										4	5	3	5	2	3	3	1
40407	4	1	Estesthiek	1	10/13/2014	1999	11	2	3	15	100	2	1	1	0	0	0	1	0	0	0		2	0	0	0	0	0	0	0			3	1	3	1	1	3	4	2	dansen paardrijden	2	2	2	180	2	dans	1	2
30812	3	1	Haartooi	2	10/10/2014	1997	4	2	3	40	100	1	1	2																			3	3	5	2	1									2	Zumba	1	2
60155	6	1	Ondernemingen en communicatie	1	16/10/2014	1999	4	2	3	17	100	2	1	1	0	0	0	1	0	1	0		2										1	1	1	1	2	3	3	2	Dansen	1	1	6	420	1
30501	3	1	Haartooi	2	10/10/2014	1998	7	2	3	60	100	1	1	1	0	0	0	0	0	1	0		2										6	3	6	3	2	6	6	2	Dansen	2	2	5	999	2	Wandelen	2	2
10126	1	1	voeding/verzorging	2	09/05/2014	1998	12	2	1	15	100	2	2	2	0	0	0	0	0	0	0			0	0	0	0	0	0	0			1	3	4	3	2			2	zumba	2	2	3	120	1
10130	1	1	Voeding Verzorging	2	09/05/2014	1997	8	2	3	30	100	2	3	1	1	1	0	0	0	0	0		2	0	0	0	0	0	0	0			3	1	4	1	1	4	4	2	fitness	1	2	4	300	1
60164	6	1	Office en retail BSO	2	16/10/2014	1999	5	2	1	5	100	1	1	1	0	1	0	0	0	0	0		2										6	3	5	2	2	4	3	1
40105	4	1	Techniek-wetenschappen	1	02/10/2014	1998	12	2	3	15	100	2	1	1	0	0	0	1	0	0	1	via SNS	1	0	0	0	0	0	0	1	SNS=versch. sporten	6	4	1	1	8	1			2	Lopen	2	2	3	60	2	Mountainbike	2	2
40412	4	1	ethetiek	1	10/10/2014	1999	7	2	2	10	100	2	1	2	0	0	0	0	0	0	0			0	0	0	0	0	0	0			4	4	3	2	1	2	2	2	turnen, fitnes oefenigen	2	2	3	150	1
21114	2	1	keukenmedewerker	3	09/26/2014	1996	10	2	3	45	0	3	3	2	0	0	0	0	0	0	0			0	0	0	0	0	0	0			8	1	8	5	2			2	kuisen	2	2	9	210	1
40304	4	1	bio-esthetiek	1	10/08/2014	1999	12	2	3	15	100	1	1	1	0	1	0	0	0	1	0		2	0	0	0	0	0	0	0			5	5	3	2	1	2	2	2	dansen	1	2	2	60	1
60172	6	1	Handel	1	16/10/2014	1999	8	2	3	30	100	2	1	1	0	0	0	1	1	0	0		2										2	2	2	3	1			2	Karaté	1	1	5	360	1
60168	6	1	Ondernemen en IT	1	16/10/2014	1999	12	2	1	20	100	1	1	1	0	1	0	1	0	1	0		2										3	3	4	4	1			2	Fietsen	2	2	6	150	1
10117	1	1	voeding-verzorging	2	09/05/2014	1999	5	2	3	30	100	3	3	2	0	0	0	0	0	0	0			0	0	0	0	0	0	0			8	1	8	1	2			1
10123	1	1	voedingverzorging	2	09/05/2014	1997	12	2	3	20	100	1	1	2	0	0	0	0	0	0	0			0	0	0	0	0	0	0			8	1	8	1	2			2	voetbal	2	2	1	999	2	basketbal	2	2
40303	4	1	Bio Esthetiek	1	10/08/2014	1999	7	2	3	35	100	2	1	1	0	0	1	1	0	1	0		2	0	0	0	0	0	0	0			1	3	4	3	1	2	2	2	dans	1	1	5	300	1
40413	4	1	bio-esthetiek	1	10/13/2014	1998	4	2	3	35	100	1	1	1	1	1	0	1	0	1	0		2	0	0	0	0	0	0	0			8	1	8	1	1	5	4	1
30505	3	1	Haartooi	2	10/10/2014	1998	2	2	3	7	100	2	1	1	0	0	0	1	0	0	0		2										8	1	8	1	1			1
30109	3	1	Haartooi	2	6/10/2014	1999	1	2	3	30	100	1	1	2																			8	1	8	1	2	5	6	1
30105	3	1	Haartooi	2	6/10/2014	1999	10	2	3	20	100	1	1	2																			8	1	8	1	2	3	3	1
60102	6	1	Handel - Talen	1	16/10/2014	1999	10	2	1	17	100	1	1	1	0	1	0	0	0	1	0		2										2	3	2	1	2	2	2	2	Atletiek	1	2	2	180	1
40310	4	1	Esthetiek	1	10/08/2014	1998	5	2	3	40	100	2	1	2	0	0	0	0	0	0	0			0	0	0	0	0	0	0			5	1	4	1	1	2	2	2	Dansen	1	2	3	180	2	joggen	2	2
30111	3	1	Haartooi	2	6/10/2014	1999	11	2	3	50	100	1	1	2																			6	1	8	1	1			2	Wandelen	2	2	3	300	2	Lopen	2	2
60160	6	1	Handel	1	16/10/2014	1999	4	2	3	30	100	1	1	1	0	0	0	0	1	0	0		2										2	3	8	4	1			2	Ballet	1	2	3	120	2	Lopen	2	2
30202	3	1	Bio-esthetiek	1	6/10/2014	1998	10	2	3	65	100	1	1	1	0	1	0	0	0	1	0		2										4	2	5	3	2	3	4	2	Dansen	1	1	5	240	1
60146	6	1	Office en retail BSO	2	16/10/2014	1998	6	2	3	17	100	1	1	1	0	1	0	0	0	0	0		2										2	1	4	1	2	2	2	2	Paardrijden	2	1	6	420	1
40211	4	1	Creatie en mode	1	02/10/2014	1999	9	2	3	30	100	2	1	1	1	1	0	1	0	1	0		2										3	2	2	3	1			2	Dansen	1	2	6	240	2	Voetballen	2	2
60158	6	1	Handel	1	16/10/2014	1999	4	2	1	20	100	1	1	1	0	1	0	0	0	0	0		2										3	3	3	3	1			2	Paardrijden	1	2	2	90	2	Skiën	2	2
40402	4	1	estethiek	1	10/13/2014	1999	10	2	3	50	100	2	1	1	0	1	0	1	0	0	0		2	0	0	0	0	0	0	0			1	4	4	6	2			2	dansen, fitness en fietsen	1	2	5	240	1
40406	4	1	bio-esthetiek	1	10/13/2014	1999	10	2	3	50	100	2	1	1	0	0	0	1	0	0	0		2	0	0	0	0	0	0	0			6	1	8	3	1	5	3	2	dansen	1	2	3	120	2	lopen	2	2
60176	6	1	Office en retail BSO	2	16/10/2014	1999	4	2	3	20	100	2	1	1	0	1	0	1	0	0	0		2										3	4	2	1	2	1	2	2	Dansen	1	2	2	300	1
30402	3	1	Haartooi	2	6/10/2014	1997	3	2	3	20	100	1	1	1	0	0	0	1	0	1	0		2										3	3	3	3	1			2	Dansen	1	2	3	999	2	Schaatsen	2	2
60125	6	1	Ondernemingen en communicatie	1	16/10/2014	1998	11	2	1	10	100	2	1	1	0	0	0	1	0	0	0		2										3	5	4	3	1			2	Karaté	1	2	2	90	1
22101	2	1	keuken	3	09/22/2014	1996	11	2	3	20	0	1	1	1	0	0	0	0	0	1	0		2	0	0	0	0	0	0	0			8	4	8	3	2			1
60123	6	1	Ondernemingen en communicatie	1	16/10/2014	1999	8	2	1	25	100	2	1	1	0	1	0	0	0	0	0		2										2	6	3	1	1			1
40102	4	1	Techniek-wetenschappen	1	02/10/2014	1999	7	2	3	20	100	1	1	1	0	1	0	0	1	1	0		2										3	1	3	8	2	2	2	2	Voetbal	1	1	4	300	1
60112	6	1	Handel - Talen	1	16/10/2014	1998	11	2	1	7	100	2	1	1	0	1	0	0	1	0	0		2										4	3	6	1	2			2	Dansen	1	2	3	120	2	Lopen	2	2
60137	6	1	Ondernemen en Communicatie	1	16/10/2014	1998	4	2	1	15	100	2	1	2																			8	1	2	1	1			2	Boogschieten	2	2	2	60	1
30305	3	1	Bio-esthetiek	1	6/10/2014	1998	11	2	3	40	100	1	1	2																			6	1	8	5	1			2	Dans	1	1	2	120	2	Fietsen	2	2
40101	4	1	Techniek-wetenschappen	1	02/10/2014	1999	4	2	3	25	100	2	1	1	1	1	0	0	1	0	0		2										3	3	2	3	2	1	2	2	Dansen	1	2	5	360	1
60113	6	1	Handel - Talen	1	16/10/2014	1999	2	2	1	16	100	2	1	1	0	1	0	0	0	0	0		2										3	6	5	3	1			1
999	6	1	Handel/ondernemen en informatica	1	16/10/2014	1998	3	2	3	35	100	2	1	2																			5	1	3	2	2	1	1	2	Dansen	1	2	2	180	2	Fitness	2	2
30203	3	1	Bio-esthetiek	1	6/10/2014	1997	4	2	3	30	100	2	1	2																			8	4	3	3	2	4	4	2	Lopen	1	2	8	70	2	Squaten	1	2
30508	3	1	Haartooi	2	10/10/2014	1999	12	2	3	75	100	1	1	1	0	0	0	0	0	1	0		1	0	0	0	0	0	1	0		999	6	1	8	4	2	1	2	2	Lopen	2	2	4	180	1
10119	1	1	voeding verzorging	2	09/05/2014	1999	2	2	3	15	100	1	3	2	0	0	0	0	0	0	0			0	0	0	0	0	0	0			4	8	2	8	2			1
60126	6	1	Handel -Talen	1	16/10/2014	1999	7	2	3	30	100	2	1	1	0	0	0	1	0	0	0		2										6	5	3	4	1			2	Paardrijden	1	1	3	120	1
60178	6	1	Office en retail BSO	2	16/10/2014	1999	7	2	3	45	100	1	1	1	0	1	0	0	0	0	0		2										1	2	3	5	2	3	2	2	Krachtbal	1	1	4	180	2	Zwemmen	1	2
30401	3	1	Haartooi	2	6/10/2014	1997	3	2	3	35	100	1	1	2																			4	3	4	3	1			2	Dansen	1	2	3	120	2	Schaatsen	2	2
60127	6	1	Handel - Talen	1	16/10/2014	1999	3	2	1	20	100	1	1	2																			6	1	8	1	1			2	Lopen	2	2	3	60	2	Paardrijden	2	2
22106	2	1	keukenmedewerker	3	09/22/2014	1999	8	2	3	15	0	1	3	2	0	0	0	0	0	0	0			0	0	0	0	0	0	0			8	7	7	7	2			2	lopen	2	2	1	30	2	dansen	2	1
40307	4	1	bio-estethiek	1	10/09/2014	1998	8	2	3	20	100	2	1	1	0	0	0	0	1	1	0		2	0	0	0	0	0	0	0			3	2	5	3	1	2	3	2	voetbal	1	1	4	300	2	paardrijden	2	2
60117	6	1	Handel	1	16/10/2014	1999	10	2	1	17	100	1	1	1	0	1	0	0	0	0	0		2										1	1	1	1	1			2	Dansen	1	1	5	450	1
50106	5	1	Sociale technische wetenschappen	1	02/10/2014	1999	6	2	3	50	100	1	1	1	0	1	0	0	0	1	0		2	0	0	0	0	0	0	0			3	1	5	1	2	2	3	2	Paardrijden	1	1	5	240	2	Longboarden	2	2
30108	3	1	Haartooi	2	6/10/2014	1998	12	2	3	30	100	1	1	2																			8	4	8	4	2	1	2	1
30204	3	1	Haartooi	2	6/10/2014	1997	11	2	3	30	100	2	1	2																			5	3	4	3	2	2	3	2	Fitness	1	2	4	240	2	Dans	1	2
30506	3	1	Haartooi	2	10/10/2014	1998	6	2	3	30	100	3	3	2																			6	1	7	1	1			2	Fitness	2	2	3	300	1
30102	3	1	Haartooi	2	6/10/2014	1998	5	2	3	45	100	1	1	1	0	0	0	1	0	0	0		2										2	3	2	4	1			2	Fitness	2	2	4	240	2	Paardrijden	1	1
60150	6	1	Handel -Talen	1	16/10/2014	1999	1	2	1	15	100	1	1	1	0	1	0	0	0	1	0		2										5	4	8	2	1			2	Rope Skipping	2	2	2	60	1
60103	6	1	Ondernemen en communicatie	1	16/10/2014	1999	9	2	3	25	100	2	1	1	0	1	0	0	0	1	0		2										4	3	1	1	1			2	Dans	1	1	4	450	1
22104	2	1	hulpkelner	3	09/22/2014	1997	7	2	3	60	999	2	1	1	1	1	0	0	0	0	0		2	0	0	0	0	0	0	0			8	1	7	1	1	3	3	2	fitness	1	2	6	300	1
60114	6	1	Ondernemen en IT	1	16/10/2014	1999	12	2	1	15	100	2	1	1	1	0	0	1	0	0	0		1	0	0	0	1	0	0	0		6	4	1	8	5	1			2	Rope Skipping	1	2	2	60	2	Sport Na School	999	2
40405	4	1	Bio-Esthetiek	1	10/13/2014	1998	12	2	3	20	100	2	1	1	0	0	0	1	0	1	0		2	0	0	0	0	0	0	0			5	4	6	3	1	3	4	2	dansen	2	2	6	120	2	zumba	2	2
60108	6	1	Ondernemen en Communicatie	1	16/10/2014	1999	5	2	1	15	100	2	1	1	0	1	0	0	0	0	0		2										3	4	5	2	1			2	Dans	1	2	3	240	1
60151	6	1	Handel	1	16/10/2014	1999	6	2	1	10	100	2	1	1	0	1	0	0	0	1	0		2										8	2	8	3	1			2	Rope Skipping	2	2	4	60	2	Zwemmen	2	2
30207	3	1	Haartooi	2	6/10/2014	1999	4	2	3	5	100	2	1	2																			5	3	7	4	2	2	3	2	Acro	1	1	4	270	1
60170	6	1	Handel	1	16/10/2014	1999	9	2	1	15	100	1	1	1	0	1	0	0	0	0	0		2										4	3	4	4	1			2	Tennis	1	1	4	180	2	Dansen	1	2
40305	4	1	Estethiek	1	10/08/2014	1999	9	2	3	20	100	3	1	1	0	0	0	1	0	0	0		2	0	0	0	0	0	0	0			5	4	8	6	1	2	4	2	dansen lopen paardrjiden	1	1	4	120	2	dansen	1	1
60147	6	1	Handel	1	16/10/2014	1999	8	2	1	15	100	2	1	1	0	1	0	0	0	1	0		2										4	4	3	3	2	2	2	2	Voetbal	2	1	3	180	2	Lopen	2	2
30206	3	1	Haartooi	2	6/10/2014	1998	4	2	3	30	100	1	2	2																			8	2	5	4	2	2	3	2	Fitness	1	2	4	240	1
30205	3	1	Haartooi	2	6/10/2014	1998	3	2	3	10	100	2	1	2																			8	2	8	1	2	2	3	2	Fitness	1	2	4	240	1
21104	2	1	winkel	3	09/22/2014	1998	12	2	3	60	999	1	3	1	0	0	0	0	0	0	0		2	0	0	0	0	0	0	0			7	1	7	1	1	2	3	2	zwemmen	1	2	2	240	2	fitness	1	2
60106	6	1	Ondernemen en Communicatie	1	16/10/2014	1999	1	2	1	2	100	2	1	2																			2	1	3	4	1			2	Tennis	1	1	7	780	2	Lopen	2	1
40104	4	1	Techniek-wetenschappen	1	02/10/2014	1999	6	2	1	30	100	2	2	1	0	1	0	0	0	0	1	SNS	2										5	5	4	4	1			2	Motorcros	2	2	1	999	2	fietsen	2	2
30703	3	1	Haartooi	2	10/10/2014	1999	2	2	3	45	100	2	2	1	0	1	0	0	0	0	0		2										4	8	4	8	1			2	Dans	1	1	3	120	1
40409	4	1	bio estetiek	1	10/13/2014	1997	8	2	3	40	100	2	1	1	0	1	0	0	0	0	0		2	0	0	0	0	0	0	0			4	1	3	2	1	4	4	2	paardrijden	2	1	8	840	1
60130	6	1	Handel - Talen	1	16/10/2014	1999	12	2	2	20	100	1	1	1	0	1	0	0	0	0	0		2										3	3	5	5	2	2	2	2	Fitness	1	2	3	480	1
60159	6	1	Handel, ondernemen en IT	1	16/10/2014	1999	11	2	3	15	100	2	1	1	0	1	0	0	0	0	0		2										4	6	5	7	1			2	Acro	1	1	3	240	1
40408	4	1	Bio-Estetic	1	10/13/2014	1998	1	2	3	30	100	3	1	1	0	0	0	0	0	1	0		2	0	0	0	0	0	0	0			3	2	5	2	1	6	5	2	Paardrijden	2	2	3	180	2	dansen	1	1
60109	6	1	Ondernemen en Communicatie	1	16/10/2014	1997	6	2	1	15	100	2	1	1	0	1	0	0	0	0	0		2										6	2	8	5	2	2	1	2	Tennis	2	2	2	60	2	Yoga	1	2
40203	4	1	Creatie en mode	1	02/10/2014	1999	5	2	3	15	100	1	1	1	0	0	0	1	0	0	0		2										2	8	5	8	2	3	3	2	Dansen	1	2	2	60	2	Zwemmen	1	1
60153	6	1	Handel	1	16/10/2014	1999	6	2	1	15	100	1	1	1	0	1	0	0	0	0	0		2										6	7	6	2	1			2	Paardrijden	1	2	2	60	1
40308	4	1	esthetiek	1	10/08/2014	1999	12	2	3	90	100	2	1	1	0	0	0	1	0	0	0		2	0	0	0	0	0	0	0			3	6	4	7	1	2	3	2	dans	1	2	4	300	2	fitness	1	2
60122	6	1	Ondernemingen en communicatie	1	16/10/2014	1999	4	2	1	10	100	2	1	1	0	1	0	0	0	0	0		2										4	3	4	4	1			2	Fitness	2	2	4	360	2	Lopen	2	2
40205	4	1	Creatie en mode	1	02/10/2014	1999	10	2	3	20	100	2	1	1	0	1	0	0	0	0	0		2										4	4	4	4	1			2	Dansen	1	2	3	240	2	Batminton	1	2
30604	3	1	Haartooi	2	10/10/2014	1998	12	2	3	25	100	3	1	2																			4	3	3	3	1			2	Turnen acro competitie	1	1	5	780	2	Lopen	2	2
30308	3	1	Bio-esthetiek	1	6/10/2014	1999	11	2	3	120	100	1	1	2																			4	3	6	6	1			2	Paardrijden	1	1	5	480	1
21116	2	1	keukenmedewerker	3	09/26/2014	1997	9	2	3	45	0	1	3	1	0	0	0	1	0	0	0		1	0	0	0	1	0	0	0		2	6	3	6	5	2			2	Lopen	2	2	2	180	2	Springtouwen	2	2
30706	3	1	Haartooi	2	10/10/2014	1998	5	2	3	20	100	3	1	1	0	1	0	0	0	0	0		2										6	1	6	1	1			2	Dans	2	2	9	480	2	Basketbal	2	2
30801	3	1	Haartooi	2	10/10/2014	1998	2	2	3	80	100	1	1	2																			5	2	6	3	2	3	4	2	Fitness	2	2	9	600	1
10127	1	1	Voeding Verzorging	2	09/05/2014	1999	12	2	3	30	100	2	1	2	0	0	0	0	0	0	0			0	0	0	0	0	0	0			6	2	7	2	2			2	basketbal	2	2	5	240	2	longboarden	2	2
60129	6	1	Ondernemingen en communicatie	1	16/10/2014	1999	9	2	3	15	100	2	3	1	0	1	0	0	0	0	0		2										8	8	8	8	1			2	Fitness	2	2	4	300	1
60140	6	1	Handel - Talen	1	16/10/2014	1999	2	2	1	10	999	2	1	2																			6	1	8	3	2	1	2	2	Competitiezwemmen	1	1	8	840	1
30803	3	1	Haartooi	2	10/10/2014	1997	10	2	3	30	100	1	2																				4	8	5	8	1			2	Zwemmen	2	2	6	360	2	Lopen	2	2
60142	6	1	Handel - Talen	1	16/10/2014	1999	5	2	1	15	100	1	1	1	0	1	0	0	0	0	0		2										8	1	8	7	1			2	Paardrijden	2	2	3	300	2	Tennis	2	2
60121	6	1	Handel - Talen (ondernemen en comm)	1	16/10/2014	1998	10	2	3	40	100	1	1	1	0	1	0	0	0	0	0		2										4	5	1	8	2	2	2	2	Wielrennen	1	1	4	600	1
30502	3	1	Haartooi	2	10/10/2014	1998	6	2	3	50	100	1	1	2																			6	4	5	3	2	4	4	2	Atletiek	1	1	5	480	2	Wielrennen	2	2
21102	2	1	keuken	3	09/22/2014	1999	6	2	3	999	0	3	3	1	0	1	0	0	0	0	0		2	0	0	0	0	0	0	0			8	7	8	5	2			2	dans	2	2	9	480	1
60124	6	1	Ondernemen en Communicatie	1	16/10/2014	1999	2	2	1	20	100	1	1	1	0	1	0	1	0	1	0		2										4	7	5	5	1			2	Hockey	1	1	5	360	1
60148	6	1	Handel - Talen	1	16/10/2014	1999	10	2	1	20	100	2	1	1	0	1	0	0	0	1	0		2										5	5	3	4	2	3	3	2	Dansen	1	1	7	480	1
60139	6	1	Handel - Talen	1	16/10/2014	1999	8	2	1	20	100	1	1	2																			6	6	6	3	2	1	1	2	Dansen	1	1	5	390	1
21111	2	1	thuishelper	3	09/22/2014	1997	8	2	3	40	0	2	3	2	0	0	0	0	0	0	0			0	0	0	0	0	0	0			8	5	8	5	1	6	7	2	basketbal	2	2	8	120	2	voeleybal	2	2
60161	6	1	Bedrijfseconomie en IT	1	16/10/2014	1999	6	2	1	30	100	2	1	1	0	1	0	1	1	1	0		2										3	4	3	7	1			2	Rope-Skipping	1	1	5	300	2	Turnen	1	1
[truncated: 32 more columns]
